# Supplementary material for: Resin-Modified Calcium Silicate-Based Materials Versus Conventional Formulations in Primary Teeth: A Systematic Review and Meta-Analysis of Clinical and Radiographic Outcomes of Vital Pulp Therapy Procedures in Pediatric Dentistry
Source: J Funct Biomater. 2026 Mar 17;17(3):147. doi: 10.3390/jfb17030147 (PMC13028306; doi:10.3390/jfb17030147)
Supplement: Supplementary file 1 [file jfb-17-00147-s001.zip]

Archive with 1 entries (1 files):
- jfb-4130308-supplementary.pdf
